# Supplementary material for: Discovery of VIP236, an αvβ3-Targeted Small-Molecule–Drug Conjugate with Neutrophil Elastase-Mediated Activation of 7-Ethyl Camptothecin Payload for Treatment of Solid Tumors
Source: Cancers (Basel). 2023 Sep 1;15(17):4381. doi: 10.3390/cancers15174381 (PMC10486604; doi:10.3390/cancers15174381)
Supplement: Supplementary file 1 [file cancers-15-04381-s001.zip]

Archive with 1 entries (1 files):
- cancers-2509186-supplementary.pdf
